# Supplementary material for: Brassinolide Enhances the Level of Brassinosteroids, Protein, Pigments, and Monosaccharides in Wolffia arrhiza Treated with Brassinazole
Source: Plants (Basel). 2021 Jun 28;10(7):1311. doi: 10.3390/plants10071311 (PMC8309140; doi:10.3390/plants10071311)
Supplement: Supplementary file 1 [file plants-10-01311-s001.zip]

Archive with 1 entries (1 files):
- plants-1270331-supplementary.pdf
